# Supplementary material for: An attenuated vaccinia vaccine encoding the severe acute respiratory syndrome coronavirus-2 spike protein elicits broad and durable immune responses, and protects cynomolgus macaques and human angiotensin-converting enzyme 2 transgenic mice from severe acute respiratory syndrome coronavirus-2 and its variants
Source: Front Microbiol. 2022 Nov 18;13:967019. doi: 10.3389/fmicb.2022.967019 (PMC9716133; doi:10.3389/fmicb.2022.967019)
Supplement: Supplementary file 1 [file Data_Sheet_1.zip]

Archive with 14 entries (14 files):
- Supplemental Fig.1.eps
- Supplemental Fig.10.eps
- Supplemental Fig.2.eps
- Supplemental Fig.3.eps
- Supplemental Fig.4.eps
- Supplemental Fig.5.tif
- Supplemental Fig.6.eps
- Supplemental Fig.7.eps
- Supplemental Fig.8.eps
- Supplemental Fig.9.eps
- Supplemental Table 1.TIFF
- Supplemental Table 2.TIFF
- Supplemental Table 3.TIFF
- Supplemental Table 4.TIFF
